# Supplementary material for: Inhibition of PDIs Downregulates Core LINC Complex Proteins, Promoting the Invasiveness of MDA-MB-231 Breast Cancer Cells in Confined Spaces In Vitro
Source: Cells. 2024 May 24;13(11):906. doi: 10.3390/cells13110906 (PMC11172124; doi:10.3390/cells13110906)
Supplement: Supplementary file 1 [file cells-13-00906-s001.zip]

Archive with 2 entries (2 files):
- Antibody tables PDI Final.pdf
- Young et al 2024 05 07 Revised supplement.pdf
